# Supplementary material for: BacPE: a versatile prime-editing platform in bacteria by inhibiting DNA exonucleases
Source: Nat Commun. 2024 Jan 27;15:825. doi: 10.1038/s41467-024-45114-4 (PMC10821919; doi:10.1038/s41467-024-45114-4)
Supplement: Supplementary file 4 — Source Data [file 41467_2024_45114_MOESM4_ESM.xlsx]

## Sheet: Fig.1a
Batch	efficiency
MSMEG_3634_7G_to_Trep1	0.939322
MSMEG_0200_7G_to_Trep1	0.898651
MSMEG_3488_7G_to_Trep1	0.856356
MSMEG_3634_7G_to_Trep2	0.879686
MSMEG_0200_7G_to_Trep2	0.949918
MSMEG_3488_7G_to_Trep2	0.832322
MSMEG_3634_7G_to_Trep3	0.900513
MSMEG_0200_7G_to_Trep3	0.952964
MSMEG_3488_7G_to_Trep3	0.825875
MSMEG_3634_6CTTinsrep1	0.815807
MSMEG_3634_6_8AGAdelrep1	0.890228
MSMEG_0200_6CTTinsrep1	0.895329
MSMEG_0200_6_8AGAdelrep1	0.462258
MSMEG_3488_6CTTinsrep1	0.682717
MSMEG_3488_6_8AGAdelrep1	0.485724
MSMEG_3634_6CTTinsrep2	0.853973
MSMEG_3634_6_8AGAdelrep2	0.852952
MSMEG_0200_6CTTinsrep2	0.787739
MSMEG_0200_6_8AGAdelrep2	0.497136
MSMEG_3488_6CTTinsrep2	0.697208
MSMEG_3488_6_8AGAdelrep2	0.496905
MSMEG_3634_6CTTinsrep3	0.875917
MSMEG_3634_6_8AGAdelrep3	0.873839
MSMEG_0200_6CTTinsrep3	0.776894
MSMEG_0200_6_8AGAdelrep3	0.576587
MSMEG_3488_6CTTinsrep3	0.692022
MSMEG_3488_6_8AGAdelrep3	0.470942

## Sheet: Fig.1b
Batch	efficiency
hsdR_7GtoTrep1	8.54171e-05
mrr_7GtoTrep1	0.000149622
hsdM_T1_7GtoTrep1	0.000138102
hsdM_T2_7GtoTrep1	0.000122312
hsdS_T1_7GtoTrep1	0.000110923
hsdS_T2_7GtoTrep1	0.00021262
mcrC_7GtoTrep1	0.000320478
mcrA_7GtoTrep1	0.000213268
araC_7GtoTrep1	0.000148333
hsdR_7GtoTrep2	7.60723e-05
mrr_7GtoTrep2	0.000134725
hsdM_T1_7GtoTrep2	0.000107544
hsdM_T2_7GtoTrep2	9.48583e-05
hsdS_T1_7GtoTrep2	0.000108425
hsdS_T2_7GtoTrep2	0.00023086
mcrC_7GtoTrep2	0.000344764
mcrA_7GtoTrep2	0.000218853
araC_7GtoTrep2	0.000137271
hsdR_7GtoTrep3	6.90316e-05
mrr_7GtoTrep3	0.000140395
hsdM_T1_7GtoTrep3	0.000119207
hsdM_T2_7GtoTrep3	0.000131076
hsdS_T1_7GtoTrep3	0.000107943
hsdS_T2_7GtoTrep3	0.000228447
mcrC_7GtoTrep3	0.000353615
mcrA_7GtoTrep3	0.000208595
araC_7GtoTrep3	0.000195011

## Sheet: Fig.1c
Batch	efficiency
MG1655wttestSpPEPE2andPE3lacZ5GtoTMutPE2rep1	0.00282089
MG1655wttestSpPEPE2andPE3lacZ5GtoTMutPE3positive57rep1	0.0512579
MG1655wttestSpPEPE2andPE3lacZ5GtoTMutPE3minus66rep1	0.0430682
MG1655wttestSpPEPE2andPE3galK5GtoTMutPE2rep1	0.00120772
MG1655wttestSpPEPE2andPE3galK5GtoTMutPE3positive68rep1	0.0112605
MG1655wttestSpPEPE2andPE3galK5GtoTMutPE3minus49rep1	0.00215603
MG1655wttestSpPEPE2andPE3pta5GtoTMutPE2rep1	0.0285042
MG1655wttestSpPEPE2andPE3pta5GtoTMutPE3positive56rep1	0.056246
MG1655wttestSpPEPE2andPE3pta5GtoTMutPE3minus69rep1	0.014177
MG1655wttestSpPEPE2andPE3xylB5GtoTMutPE2rep1	0.0070939
MG1655wttestSpPEPE2andPE3xylB5GtoTMutPE3positive80rep1	0.00656977
MG1655wttestSpPEPE2andPE3xylB5GtoTMutPE3minus59rep1	0.158004
MG1655wttestSpPEPE2andPE3adhE5GtoTMutPE2rep1	0.134492
MG1655wttestSpPEPE2andPE3adhE5GtoTMutPE3positive46rep1	0.076328
MG1655wttestSpPEPE2andPE3adhE5GtoTMutPE3minus53rep1	0.0778763
MG1655wttestSpPEPE2andPE3lacZ5GtoTMutPE2rep2	0.0105248
MG1655wttestSpPEPE2andPE3lacZ5GtoTMutPE3positive57rep2	0.0642397
MG1655wttestSpPEPE2andPE3lacZ5GtoTMutPE3minus66rep2	0.0313637
MG1655wttestSpPEPE2andPE3galK5GtoTMutPE2rep2	0.000942138
MG1655wttestSpPEPE2andPE3galK5GtoTMutPE3positive68rep2	0.00917421
MG1655wttestSpPEPE2andPE3galK5GtoTMutPE3minus49rep2	0.00212992
MG1655wttestSpPEPE2andPE3pta5GtoTMutPE2rep2	0.0269711
MG1655wttestSpPEPE2andPE3pta5GtoTMutPE3positive56rep2	0.0363746
MG1655wttestSpPEPE2andPE3pta5GtoTMutPE3minus69rep2	0.0113634
MG1655wttestSpPEPE2andPE3xylB5GtoTMutPE2rep2	0.0066942
MG1655wttestSpPEPE2andPE3xylB5GtoTMutPE3positive80rep2	0.00869991
MG1655wttestSpPEPE2andPE3xylB5GtoTMutPE3minus59rep2	0.127254
MG1655wttestSpPEPE2andPE3adhE5GtoTMutPE2rep2	0.139621
MG1655wttestSpPEPE2andPE3adhE5GtoTMutPE3positive46rep2	0.0739052
MG1655wttestSpPEPE2andPE3adhE5GtoTMutPE3minus53rep2	0.0668967
MG1655wttestSpPEPE2andPE3lacZ5GtoTMutPE2rep3	0.00784322
MG1655wttestSpPEPE2andPE3lacZ5GtoTMutPE3positive57rep3	0.0633219
MG1655wttestSpPEPE2andPE3lacZ5GtoTMutPE3minus66rep3	0.0680258
MG1655wttestSpPEPE2andPE3galK5GtoTMutPE2rep3	0.00148016
MG1655wttestSpPEPE2andPE3galK5GtoTMutPE3positive68rep3	0.00949978
MG1655wttestSpPEPE2andPE3galK5GtoTMutPE3minus49rep3	0.00191499
MG1655wttestSpPEPE2andPE3pta5GtoTMutPE2rep3	0.026447
MG1655wttestSpPEPE2andPE3pta5GtoTMutPE3positive56rep3	0.0151979
MG1655wttestSpPEPE2andPE3pta5GtoTMutPE3minus69rep3	0.00762217
MG1655wttestSpPEPE2andPE3xylB5GtoTMutPE2rep3	0.00538049
MG1655wttestSpPEPE2andPE3xylB5GtoTMutPE3positive80rep3	0.00770104
MG1655wttestSpPEPE2andPE3xylB5GtoTMutPE3minus59rep3	0.156357
MG1655wttestSpPEPE2andPE3adhE5GtoTMutPE2rep3	0.136352
MG1655wttestSpPEPE2andPE3adhE5GtoTMutPE3positive46rep3	0.0601742
MG1655wttestSpPEPE2andPE3adhE5GtoTMutPE3minus53rep3	0.044767

## Sheet: Fig.2b
	rep1			rep2
	Rif+(10^-2)	Rif-(10^-5)	efficiency(%)	Rif+(10^-2)	Rif-(10^-5)	efficiency(%)
WT	90	324	0.0277778	112	312	0.0358974
nhaR	78	344	0.0226744	113	216	0.0523148
hns	51	312	0.0163462	51	208	0.0245192
stpA	84	236	0.0355932	84	188	0.0446809
hupB	65	388	0.0167526	63	148	0.0425676
uvrY	98	272	0.0360294	84	152	0.0552632
rnt	53	280	0.0189286	72	240	0.03
aer	117	528	0.0221591	93	124	0.075
helD	65	312	0.0208333	86	96	0.0895833
yfcT	71	240	0.0295833	80	212	0.0377358
mltB	93	228	0.0407895	128	248	0.0516129
mltA	50	388	0.0128866	35	212	0.0165094
yoaA	84	536	0.0156716	113	212	0.0533019
radA	101	292	0.034589	69	216	0.0319444
recA	80	268	0.0298507	77	160	0.048125
yfcP	32	280	0.0114286	69	120	0.0575
yebG	68	256	0.0265625	96	172	0.055814
ydaL	77	196	0.0392857	36	176	0.0204545
ynaK	56	216	0.0259259	101	116	0.087069
ybhP	102	396	0.0257576	89	220	0.0404545
yajD	71	256	0.0277344	129	236	0.054661
ybcO	59	196	0.030102	71	184	0.038587
yfcN	65	296	0.0219595	80	188	0.0425532
yeeS	92	340	0.0270588	38	212	0.0179245
yciV	72	240	0.03	101	240	0.0420833
ybhM	108	412	0.0262136	63	240	0.02625
ykfG	87	304	0.0286184	113	236	0.0478814
rarA	72	284	0.0253521	129	184	0.0701087
ycfH	111	528	0.0210227	53	208	0.0254808
ydaN	60	332	0.0180723	101	240	0.0420833
ybhN	93	300	0.031	84	184	0.0456522
ybhO	39	272	0.0143382	134	160	0.08375
ybhS	62	340	0.0182353	51	172	0.0296512
ybhG	80	276	0.0289855	86	148	0.0581081
yajC	192	568	0.0338028	93	156	0.0596154
ybcD	63	376	0.0167553	89	240	0.0370833
ybaZ	111	336	0.0330357	111	212	0.0523585
uvrD	92	300	0.0306667	38	216	0.0175926
djlA	80	380	0.0210526	114	192	0.059375
dksA	39	232	0.0168103	129	212	0.0608491
exoX	198	324	0.0611111	78	88	0.0886364
ruvB	96	608	0.0157895	102	168	0.0607143
yfcO	57	236	0.0241525	89	160	0.055625
ogt	93	236	0.0394068	93	188	0.0494681
ygjF	78	376	0.0207447	87	196	0.0443878
yqjH	155	612	0.0253268	104	336	0.0309524
yqjI	77	296	0.0260135	120	144	0.0833333
ygjH	123	392	0.0313776	54	216	0.025
yhbQ	80	276	0.0289855	128	160	0.08
rmuC	74	296	0.025	144	164	0.0878049
polA	62	128	0.0484375	108	200	0.054
alkA	80	268	0.0298507	54	148	0.0364865
recT	69	148	0.0466216	110	176	0.0625
sbcC	87	192	0.0453125	104	224	0.0464286
mutL	89	112	0.0794643	111	172	0.0645349
recR	74	212	0.0349057	102	164	0.0621951
phr	71	504	0.0140873	144	136	0.105882
ruvA	39	192	0.0203125	98	192	0.0510417
ruvC	78	336	0.0232143	54	164	0.0329268
tus	65	268	0.0242537	131	196	0.0668367
topB	95	312	0.0304487	201	264	0.0761364
holE	74	268	0.0276119	126	188	0.0670213
sbmC	54	248	0.0217742	39	92	0.0423913
xseA	40	60	0.0666667	95	68	0.139706
alkB	102	196	0.0520408	113	212	0.0533019
slt	110	376	0.0292553	114	212	0.0537736
dnaK	77	192	0.0401042	123	180	0.0683333
dnaJ	56	212	0.0264151	107	156	0.0685897
yfcV	95	192	0.0494792	86	240	0.0358333
cbpA	72	240	0.03	138	156	0.0884615
rnhA	110	232	0.0474138	87	148	0.0587838
xseB	142	212	0.0669811	243	212	0.114623
uvrB	92	380	0.0242105	80	148	0.0540541
rnhB	71	336	0.021131	102	132	0.0772727
sbcD	53	332	0.0159639	105	172	0.0610465
nei	77	168	0.0458333	101	200	0.0505
xthA	78	216	0.0361111	77	160	0.048125
nfo	62	228	0.027193	65	172	0.0377907
recB	113	340	0.0332353	90	172	0.0523256
recE	48	112	0.0428571	87	68	0.127941
dnaQ	60	212	0.0283019	95	212	0.0448113
recJ	63	612	0.0102941	119	212	0.0561321
dinB	78	300	0.026	86	216	0.0398148
nth	65	300	0.0216667	104	188	0.0553191
vsr	71	292	0.0243151	71	216	0.0328704
endA	77	160	0.048125	93	196	0.047449
ybhL	110	380	0.0289474	119	188	0.0632979
tgt	95	200	0.0475	93	236	0.0394068
uvrC	128	236	0.0542373	74	64	0.115625
ybcC	80	296	0.027027	72	216	0.0333333
rusA	57	200	0.0285	59	208	0.0283654
cspD	89	240	0.0370833	86	184	0.0467391
dinD	108	344	0.0313953	75	188	0.0398936
recG	74	300	0.0246667	189	188	0.100532
mltD	56	276	0.0202899	87	180	0.0483333
ybhF	89	376	0.0236702	78	224	0.0348214
exo	230	316	0.0727848	92	60	0.153333
ygjG	74	240	0.0308333	93	172	0.0540698
nfi	78	336	0.0232143	128	156	0.0820513
sbcB	1744	276	0.631884	1960	244	0.803279
hda	65	268	0.0242537	105	180	0.0583333
yicR	24	196	0.0122449	56	180	0.0311111
yafD	54	188	0.0287234	99	184	0.0538043
tatD	39	200	0.0195	78	156	0.05
ydcM	72	312	0.0230769	104	336	0.0309524
ydaM	78	356	0.0219101	96	144	0.0666667
mutH	134	228	0.0587719	126	148	0.0851351
ung	113	360	0.0313889	102	196	0.0520408
mltC	77	312	0.0246795	54	132	0.0409091
ybhR	93	236	0.0394068	114	180	0.0633333
ydjQ	75	320	0.0234375	134	104	0.128846
recO	21	192	0.0109375	138	92	0.15
recN	66	336	0.0196429	246	184	0.133696
tag	95	608	0.015625	95	208	0.0456731
mutS	228	280	0.0814286	89	68	0.130882
pbl	53	296	0.0179054	39	188	0.0207447
dam	35	112	0.03125	59	216	0.0273148
mutM	41	208	0.0197115	75	208	0.0360577
ybhQ	26	228	0.0114035	141	156	0.0903846
recF	170	648	0.0262346	74	188	0.0393617
yfcS	53	236	0.0224576	39	64	0.0609375
yfcU	39	152	0.0256579	110	208	0.0528846
yfcQ	68	376	0.0180851	95	216	0.0439815
dinG	56	236	0.0237288	104	220	0.0472727
recC	72	384	0.01875	111	172	0.0645349
recD	126	376	0.0335106	53	212	0.025
polB	39	196	0.019898	114	172	0.0662791
emtA	63	340	0.0185294	135	188	0.0718085
yeeY	80	380	0.0210526	68	184	0.0369565
recQ	71	336	0.021131	95	188	0.0505319

## Sheet: Fig.2c-g
Batch	efficiency
geneticbackgroundlacZdrecJPE25GtoTrep1	0.0619356
geneticbackgroundlacZdsbcBdexoXPE25GtoTrep1	0.18109
geneticbackgroundlacZdxseAsbcBexoXPE25GtoTrep1	0.460033
geneticbackgroundlacZdsbcBPE25GtoTrep1	0.0638569
geneticbackgroundlacZdxseAPE25GtoTrep1	0.0185941
geneticbackgroundlacZdxseAsbcBrecJPE25GtoTrep1	0.192386
geneticbackgroundlacZdxseAsbcBPE25GtoTrep1	0.229111
geneticbackgroundlacZdxseAsbcBmutSPE25GtoTrep1	0.287014
geneticbackgroundlacZdexoXPE25GtoTrep1	0.0182903
geneticbackgroundlacZwtPE25GtoTrep1	0.0163392
geneticbackgroundlacZmutSPE25GtoTrep1	0.0209337
geneticbackgroundgalKdrecJPE25GtoTrep1	0.00466755
geneticbackgroundgalKdsbcBdexoXPE25GtoTrep1	0.0255572
geneticbackgroundgalKdxseAsbcBexoXPE25GtoTrep1	0.149149
geneticbackgroundgalKdsbcBPE25GtoTrep1	0.0150336
geneticbackgroundgalKdxseAPE25GtoTrep1	0.00281644
geneticbackgroundgalKdxseAsbcBrecJPE25GtoTrep1	0.0521105
geneticbackgroundgalKdxseAsbcBPE25GtoTrep1	0.0532915
geneticbackgroundgalKdxseAsbcBmutSPE25GtoTrep1	0.0530015
geneticbackgroundgalKdexoXPE25GtoTrep1	0.00167076
geneticbackgroundgalKwtPE25GtoTrep1	0.00444218
geneticbackgroundgalKmutSPE25GtoTrep1	0.00696676
geneticbackgroundptadrecJPE25GtoTrep1	0.0268283
geneticbackgroundptadsbcBdexoXPE25GtoTrep1	0.216869
geneticbackgroundptadxseAsbcBexoXPE25GtoTrep1	0.533256
geneticbackgroundptadsbcBPE25GtoTrep1	0.0590489
geneticbackgroundptadxseAPE25GtoTrep1	0.0235073
geneticbackgroundptadxseAsbcBrecJPE25GtoTrep1	0.107304
geneticbackgroundptadxseAsbcBPE25GtoTrep1	0.252458
geneticbackgroundptadxseAsbcBmutSPE25GtoTrep1	0.184871
geneticbackgroundptadexoXPE25GtoTrep1	0.0502874
geneticbackgroundptawtPE25GtoTrep1	0.0438268
geneticbackgroundptamutSPE25GtoTrep1	0.368686
geneticbackgroundxylBdrecJPE25GtoTrep1	0.0221709
geneticbackgroundxylBdsbcBdexoXPE25GtoTrep1	0.252108
geneticbackgroundxylBdxseAsbcBexoXPE25GtoTrep1	0.649736
geneticbackgroundxylBdsbcBPE25GtoTrep1	0.0856629
geneticbackgroundxylBdxseAPE25GtoTrep1	0.0152516
geneticbackgroundxylBdxseAsbcBrecJPE25GtoTrep1	0.179098
geneticbackgroundxylBdxseAsbcBPE25GtoTrep1	0.295793
geneticbackgroundxylBdxseAsbcBmutSPE25GtoTrep1	0.164089
geneticbackgroundxylBdexoXPE25GtoTrep1	0.00987081
geneticbackgroundxylBwtPE25GtoTrep1	0.0149692
geneticbackgroundxylBmutSPE25GtoTrep1	0.0222699
geneticbackgroundadhEdrecJPE25GtoTrep1	0.236978
geneticbackgroundadhEdsbcBdexoXPE25GtoTrep1	0.481185
geneticbackgroundadhEdxseAsbcBexoXPE25GtoTrep1	0.532361
geneticbackgroundadhEdsbcBPE25GtoTrep1	0.506286
geneticbackgroundadhEdxseAPE25GtoTrep1	0.20201
geneticbackgroundadhEdxseAsbcBrecJPE25GtoTrep1	0.468838
geneticbackgroundadhEdxseAsbcBPE25GtoTrep1	0.629129
geneticbackgroundadhEdxseAsbcBmutSPE25GtoTrep1	0.623849
geneticbackgroundadhEdexoXPE25GtoTrep1	0.245831
geneticbackgroundadhEwtPE25GtoTrep1	0.149596
geneticbackgroundadhEmutSPE25GtoTrep1	0.251661
geneticbackgroundlacZdrecJPE25GtoTrep2	0.0639241
geneticbackgroundlacZdsbcBdexoXPE25GtoTrep2	0.206372
geneticbackgroundlacZdxseAsbcBexoXPE25GtoTrep2	0.467393
geneticbackgroundlacZdsbcBPE25GtoTrep2	0.065096
geneticbackgroundlacZdxseAPE25GtoTrep2	0.0307217
geneticbackgroundlacZdxseAsbcBrecJPE25GtoTrep2	0.171933
geneticbackgroundlacZdxseAsbcBPE25GtoTrep2	0.230361
geneticbackgroundlacZdxseAsbcBmutSPE25GtoTrep2	0.273693
geneticbackgroundlacZdexoXPE25GtoTrep2	0.0147814
geneticbackgroundlacZwtPE25GtoTrep2	0.0178818
geneticbackgroundlacZmutSPE25GtoTrep2	0.0201355
geneticbackgroundgalKdrecJPE25GtoTrep2	0.00444394
geneticbackgroundgalKdsbcBdexoXPE25GtoTrep2	0.0294706
geneticbackgroundgalKdxseAsbcBexoXPE25GtoTrep2	0.13577
geneticbackgroundgalKdsbcBPE25GtoTrep2	0.0169375
geneticbackgroundgalKdxseAPE25GtoTrep2	0.00353414
geneticbackgroundgalKdxseAsbcBrecJPE25GtoTrep2	0.0502726
geneticbackgroundgalKdxseAsbcBPE25GtoTrep2	0.0568474
geneticbackgroundgalKdxseAsbcBmutSPE25GtoTrep2	0.0520166
geneticbackgroundgalKdexoXPE25GtoTrep2	0.00215436
geneticbackgroundgalKwtPE25GtoTrep2	0.00349623
geneticbackgroundgalKmutSPE25GtoTrep2	0.00427038
geneticbackgroundptadrecJPE25GtoTrep2	0.0278396
geneticbackgroundptadsbcBdexoXPE25GtoTrep2	0.216571
geneticbackgroundptadxseAsbcBexoXPE25GtoTrep2	0.516072
geneticbackgroundptadsbcBPE25GtoTrep2	0.0583396
geneticbackgroundptadxseAPE25GtoTrep2	0.0266981
geneticbackgroundptadxseAsbcBrecJPE25GtoTrep2	0.0812818
geneticbackgroundptadxseAsbcBPE25GtoTrep2	0.25188
geneticbackgroundptadxseAsbcBmutSPE25GtoTrep2	0.19368
geneticbackgroundptadexoXPE25GtoTrep2	0.0593175
geneticbackgroundptawtPE25GtoTrep2	0.0424065
geneticbackgroundptamutSPE25GtoTrep2	0.378792
geneticbackgroundxylBdrecJPE25GtoTrep2	0.0200053
geneticbackgroundxylBdsbcBdexoXPE25GtoTrep2	0.227286
geneticbackgroundxylBdxseAsbcBexoXPE25GtoTrep2	0.620381
geneticbackgroundxylBdsbcBPE25GtoTrep2	0.0960127
geneticbackgroundxylBdxseAPE25GtoTrep2	0.015709
geneticbackgroundxylBdxseAsbcBrecJPE25GtoTrep2	0.168575
geneticbackgroundxylBdxseAsbcBPE25GtoTrep2	0.270607
geneticbackgroundxylBdxseAsbcBmutSPE25GtoTrep2	0.138469
geneticbackgroundxylBdexoXPE25GtoTrep2	0.00843357
geneticbackgroundxylBwtPE25GtoTrep2	0.0156416
geneticbackgroundxylBmutSPE25GtoTrep2	0.0275247
geneticbackgroundadhEdrecJPE25GtoTrep2	0.246718
geneticbackgroundadhEdsbcBdexoXPE25GtoTrep2	0.482989
geneticbackgroundadhEdxseAsbcBexoXPE25GtoTrep2	0.523463
geneticbackgroundadhEdsbcBPE25GtoTrep2	0.491931
geneticbackgroundadhEdxseAPE25GtoTrep2	0.211517
geneticbackgroundadhEdxseAsbcBrecJPE25GtoTrep2	0.49101
geneticbackgroundadhEdxseAsbcBPE25GtoTrep2	0.598119
geneticbackgroundadhEdxseAsbcBmutSPE25GtoTrep2	0.610553
geneticbackgroundadhEdexoXPE25GtoTrep2	0.25695
geneticbackgroundadhEwtPE25GtoTrep2	0.140336
geneticbackgroundadhEmutSPE25GtoTrep2	0.255856
geneticbackgroundlacZdrecJPE25GtoTrep3	0.0648955
geneticbackgroundlacZdsbcBdexoXPE25GtoTrep3	0.209511
geneticbackgroundlacZdxseAsbcBexoXPE25GtoTrep3	0.493237
geneticbackgroundlacZdsbcBPE25GtoTrep3	0.0613782
geneticbackgroundlacZdxseAPE25GtoTrep3	0.0188808
geneticbackgroundlacZdxseAsbcBrecJPE25GtoTrep3	0.152371
geneticbackgroundlacZdxseAsbcBPE25GtoTrep3	0.235067
geneticbackgroundlacZdxseAsbcBmutSPE25GtoTrep3	0.164339
geneticbackgroundlacZdexoXPE25GtoTrep3	0.0197987
geneticbackgroundlacZwtPE25GtoTrep3	0.0168959
geneticbackgroundlacZmutSPE25GtoTrep3	0.0203919
geneticbackgroundgalKdrecJPE25GtoTrep3	0.0061253
geneticbackgroundgalKdsbcBdexoXPE25GtoTrep3	0.0291151
geneticbackgroundgalKdxseAsbcBexoXPE25GtoTrep3	0.131915
geneticbackgroundgalKdsbcBPE25GtoTrep3	0.0153336
geneticbackgroundgalKdxseAPE25GtoTrep3	0.00282316
geneticbackgroundgalKdxseAsbcBrecJPE25GtoTrep3	0.0450769
geneticbackgroundgalKdxseAsbcBPE25GtoTrep3	0.059534
geneticbackgroundgalKdxseAsbcBmutSPE25GtoTrep3	0.0507227
geneticbackgroundgalKdexoXPE25GtoTrep3	0.00184901
geneticbackgroundgalKwtPE25GtoTrep3	0.00567209
geneticbackgroundgalKmutSPE25GtoTrep3	0.00368908
geneticbackgroundptadrecJPE25GtoTrep3	0.0293761
geneticbackgroundptadsbcBdexoXPE25GtoTrep3	0.209938
geneticbackgroundptadxseAsbcBexoXPE25GtoTrep3	0.546275
geneticbackgroundptadsbcBPE25GtoTrep3	0.0603833
geneticbackgroundptadxseAPE25GtoTrep3	0.0283408
geneticbackgroundptadxseAsbcBrecJPE25GtoTrep3	0.0769096
geneticbackgroundptadxseAsbcBPE25GtoTrep3	0.245829
geneticbackgroundptadxseAsbcBmutSPE25GtoTrep3	0.170677
geneticbackgroundptadexoXPE25GtoTrep3	0.0492803
geneticbackgroundptawtPE25GtoTrep3	0.055263
geneticbackgroundptamutSPE25GtoTrep3	0.34987
geneticbackgroundxylBdrecJPE25GtoTrep3	0.0210259
geneticbackgroundxylBdsbcBdexoXPE25GtoTrep3	0.237818
geneticbackgroundxylBdxseAsbcBexoXPE25GtoTrep3	0.664311
geneticbackgroundxylBdsbcBPE25GtoTrep3	0.102287
geneticbackgroundxylBdxseAPE25GtoTrep3	0.0151333
geneticbackgroundxylBdxseAsbcBrecJPE25GtoTrep3	0.172106
geneticbackgroundxylBdxseAsbcBPE25GtoTrep3	0.266017
geneticbackgroundxylBdxseAsbcBmutSPE25GtoTrep3	0.172277
geneticbackgroundxylBdexoXPE25GtoTrep3	0.0069416
geneticbackgroundxylBwtPE25GtoTrep3	0.0151367
geneticbackgroundxylBmutSPE25GtoTrep3	0.0234648
geneticbackgroundadhEdrecJPE25GtoTrep3	0.244884
geneticbackgroundadhEdsbcBdexoXPE25GtoTrep3	0.481447
geneticbackgroundadhEdxseAsbcBexoXPE25GtoTrep3	0.527188
geneticbackgroundadhEdsbcBPE25GtoTrep3	0.472843
geneticbackgroundadhEdxseAPE25GtoTrep3	0.207098
geneticbackgroundadhEdxseAsbcBrecJPE25GtoTrep3	0.487965
geneticbackgroundadhEdxseAsbcBPE25GtoTrep3	0.601344
geneticbackgroundadhEdxseAsbcBmutSPE25GtoTrep3	0.613367
geneticbackgroundadhEdexoXPE25GtoTrep3	0.250713
geneticbackgroundadhEwtPE25GtoTrep3	0.153105
geneticbackgroundadhEmutSPE25GtoTrep3	0.255556

## Sheet: Fig.2i
Batch	efficiency
pegRNA2lacZ5GtoTrep1	0.0967257
pegRNA2galK5GtoTrep1	0.109695
pegRNA2pta5GtoTrep1	0.492566
pegRNA2xylB5GtoTrep1	0.709854
pegRNA2adhE5GtoTrep1	0.58757
pegRNA2tevopreQ1lacZ5GtoTrep1	0.590466
pegRNA2tevopreQ1galK5GtoTrep1	0.301974
pegRNA2tevopreQ1pta5GtoTrep1	0.881664
pegRNA2tevopreQ1xylB5GtoTrep1	0.73007
pegRNA2tevopreQ1adhE5GtoTrep1	0.446844
pegRNA2mpknotlacZ5GtoTrep1	0.557466
pegRNA2mpknotgalK5GtoTrep1	0.292743
pegRNA2mpknotpta5GtoTrep1	0.924307
pegRNA2mpknotxylB5GtoTrep1	0.844619
pegRNA2mpknotadhE5GtoTrep1	0.493943
pegRNA2lacZ5GtoTrep2	0.085561
pegRNA2galK5GtoTrep2	0.11122
pegRNA2pta5GtoTrep2	0.671556
pegRNA2xylB5GtoTrep2	0.703276
pegRNA2adhE5GtoTrep2	0.597179
pegRNA2tevopreQ1lacZ5GtoTrep2	0.575874
pegRNA2tevopreQ1galK5GtoTrep2	0.321796
pegRNA2tevopreQ1pta5GtoTrep2	0.856366
pegRNA2tevopreQ1xylB5GtoTrep2	0.728317
pegRNA2tevopreQ1adhE5GtoTrep2	0.431649
pegRNA2mpknotlacZ5GtoTrep2	0.561539
pegRNA2mpknotgalK5GtoTrep2	0.294936
pegRNA2mpknotpta5GtoTrep2	0.926577
pegRNA2mpknotxylB5GtoTrep2	0.851245
pegRNA2mpknotadhE5GtoTrep2	0.506783
pegRNA2lacZ5GtoTrep3	0.0926343
pegRNA2galK5GtoTrep3	0.0983497
pegRNA2pta5GtoTrep3	0.481916
pegRNA2xylB5GtoTrep3	0.713949
pegRNA2adhE5GtoTrep3	0.555655
pegRNA2tevopreQ1lacZ5GtoTrep3	0.553905
pegRNA2tevopreQ1galK5GtoTrep3	0.32689
pegRNA2tevopreQ1pta5GtoTrep3	0.84955
pegRNA2tevopreQ1xylB5GtoTrep3	0.739634
pegRNA2tevopreQ1adhE5GtoTrep3	0.436871
pegRNA2mpknotlacZ5GtoTrep3	0.569445
pegRNA2mpknotgalK5GtoTrep3	0.292268
pegRNA2mpknotpta5GtoTrep3	0.924743
pegRNA2mpknotxylB5GtoTrep3	0.854718
pegRNA2mpknotadhE5GtoTrep3	0.508917

## Sheet: Fig.3b-d
Batch	efficiency
xylB1TtoArep1	0.00461695
xylB1TtoGrep1	0.00928231
xylB1TtoCrep1	0.0118807
xylB2TtoArep1	0.0657843
xylB2TtoGrep1	0.053191
xylB2TtoCrep1	0.00523004
xylB3CtoArep1	0.0361024
xylB3CtoGrep1	0.0167633
xylB3CtoTrep1	0.0443655
xylB4AtoGrep1	0.034309
xylB4AtoCrep1	0.0305359
xylB4AtoTrep1	0.059113
xylB5GtoArep1	0.201816
xylB5GtoCrep1	0.108642
xylB5GtoTrep1	0.101891
xylB6GtoArep1	0.206683
xylB6GtoCrep1	0.166077
xylB6GtoTrep1	0.196666
xylB7TtoArep1	0.0117132
xylB7TtoGrep1	0.0454369
xylB7TtoCrep1	0.020302
xylB8AtoGrep1	0.0772761
xylB8AtoCrep1	0.0443477
xylB8AtoTrep1	0.0480772
xylB1TtoArep2	0.00696616
xylB1TtoGrep2	0.0111449
xylB1TtoCrep2	0.0152538
xylB2TtoArep2	0.0721553
xylB2TtoGrep2	0.0648475
xylB2TtoCrep2	0.00676062
xylB3CtoArep2	0.0438585
xylB3CtoGrep2	0.0192674
xylB3CtoTrep2	0.0417337
xylB4AtoGrep2	0.0384609
xylB4AtoCrep2	0.0358052
xylB4AtoTrep2	0.0696443
xylB5GtoArep2	0.21393
xylB5GtoCrep2	0.123736
xylB5GtoTrep2	0.0999063
xylB6GtoArep2	0.213048
xylB6GtoCrep2	0.173796
xylB6GtoTrep2	0.185783
xylB7TtoArep2	0.0124127
xylB7TtoGrep2	0.0486468
xylB7TtoCrep2	0.0240694
xylB8AtoGrep2	0.0686963
xylB8AtoCrep2	0.0577283
xylB8AtoTrep2	0.0505706
xylB1TtoArep3	0.0081647
xylB1TtoGrep3	0.00691772
xylB1TtoCrep3	0.0124389
xylB2TtoArep3	0.0719252
xylB2TtoGrep3	0.0584483
xylB2TtoCrep3	0.00562998
xylB3CtoArep3	0.0446009
xylB3CtoGrep3	0.0177797
xylB3CtoTrep3	0.040456
xylB4AtoGrep3	0.0337199
xylB4AtoCrep3	0.0329562
xylB4AtoTrep3	0.0621565
xylB5GtoArep3	0.163228
xylB5GtoCrep3	0.111742
xylB5GtoTrep3	0.101886
xylB6GtoArep3	0.174063
xylB6GtoCrep3	0.176498
xylB6GtoTrep3	0.14409
xylB7TtoArep3	0.0134491
xylB7TtoGrep3	0.0410966
xylB7TtoCrep3	0.022476
xylB8AtoGrep3	0.0753543
xylB8AtoCrep3	0.0511307
xylB8AtoTrep3	0.0395185
xylB1T_insrep1	0.0227517
xylB1TA_insrep1	0.051809
xylB1TAA_insrep1	0.104503
xylB2T_insrep1	0.0270031
xylB2TA_insrep1	0.0605157
xylB2TAA_insrep1	0.0389311
xylB3T_insrep1	0.0239683
xylB3TA_insrep1	0.0466458
xylB3TAA_insrep1	0.185244
xylB4T_insrep1	0.0279883
xylB4TA_insrep1	0.036263
xylB4TAA_insrep1	0.049396
xylB5T_insrep1	0.0755621
xylB5TA_insrep1	0.0288597
xylB5TAA_insrep1	0.0440875
xylB6T_insrep1	0.368199
xylB6TA_insrep1	0.356455
xylB6TAA_insrep1	0.293699
xylB7T_insrep1	0.242502
xylB7TA_insrep1	0.07478
xylB7TAA_insrep1	0.0265196
xylB8T_insrep1	0.121909
xylB8TA_insrep1	0.0919632
xylB8TAA_insrep1	0.0381818
xylB1T_delrep1	0.0259803
xylB12TT_delrep1	0.119881
xylB13TTC_delrep1	0.485582
xylB2T_delrep1	0.0279016
xylB23TC_delrep1	0.124828
xylB24TCA_delrep1	0.124585
xylB3C_delrep1	0.0980512
xylB34CA_delrep1	0.0491955
xylB35CAG_delrep1	0.363825
xylB4A_delrep1	0.124495
xylB45AG_delrep1	0.295841
xylB46AGG_delrep1	0.195709
xylB5G_delrep1	0.306689
xylB56GG_delrep1	0.0995758
xylB57GGT_delrep1	0.113431
xylB6G_delrep1	0.328827
xylB67GT_delrep1	0.103772
xylB68GTA_delrep1	0.0129335
xylB7T_delrep1	0.00871721
xylB78TA_delrep1	0.0102617
xylB79TAA_delrep1	1.57079e-05
xylB8A_delrep1	0.00726479
xylB89AA_delrep1	0.00106487
xylB810AAC_delrep1	0
xylB1T_insrep2	0.0265814
xylB1TA_insrep2	0.057007
xylB1TAA_insrep2	0.102452
xylB2T_insrep2	0.0277692
xylB2TA_insrep2	0.0657543
xylB2TAA_insrep2	0.0483835
xylB3T_insrep2	0.0285911
xylB3TA_insrep2	0.0479498
xylB3TAA_insrep2	0.205252
xylB4T_insrep2	0.0297681
xylB4TA_insrep2	0.0490085
xylB4TAA_insrep2	0.0614924
xylB5T_insrep2	0.0759773
xylB5TA_insrep2	0.0291378
xylB5TAA_insrep2	0.0481204
xylB6T_insrep2	0.456162
xylB6TA_insrep2	0.399787
xylB6TAA_insrep2	0.306732
xylB7T_insrep2	0.273563
xylB7TA_insrep2	0.0881
xylB7TAA_insrep2	0.0318887
xylB8T_insrep2	0.155696
xylB8TA_insrep2	0.11922
xylB8TAA_insrep2	0.0443469
xylB1T_delrep2	0.0279014
xylB12TT_delrep2	0.137958
xylB13TTC_delrep2	0.535051
xylB2T_delrep2	0.0316327
xylB23TC_delrep2	0.151783
xylB24TCA_delrep2	0.153661
xylB3C_delrep2	0.104833
xylB34CA_delrep2	0.0563141
xylB35CAG_delrep2	0.412804
xylB4A_delrep2	0.138469
xylB45AG_delrep2	0.274739
xylB46AGG_delrep2	0.230206
xylB5G_delrep2	0.342655
xylB56GG_delrep2	0.133365
xylB57GGT_delrep2	0.137468
xylB6G_delrep2	0.347736
xylB67GT_delrep2	0.146322
xylB68GTA_delrep2	0.0125594
xylB7T_delrep2	0.0138774
xylB78TA_delrep2	0.0148709
xylB79TAA_delrep2	1.12014e-05
xylB8A_delrep2	0.00926082
xylB89AA_delrep2	0.00162761
xylB810AAC_delrep2	0
xylB1T_insrep3	0.0248133
xylB1TA_insrep3	0.0538953
xylB1TAA_insrep3	0.114325
xylB2T_insrep3	0.0277173
xylB2TA_insrep3	0.0605845
xylB2TAA_insrep3	0.0466953
xylB3T_insrep3	0.0273512
xylB3TA_insrep3	0.0445312
xylB3TAA_insrep3	0.190618
xylB4T_insrep3	0.027881
xylB4TA_insrep3	0.053354
xylB4TAA_insrep3	0.0646539
xylB5T_insrep3	0.0716269
xylB5TA_insrep3	0.0276448
xylB5TAA_insrep3	0.0536729
xylB6T_insrep3	0.417851
xylB6TA_insrep3	0.373854
xylB6TAA_insrep3	0.277242
xylB7T_insrep3	0.257594
xylB7TA_insrep3	0.0809418
xylB7TAA_insrep3	0.0284365
xylB8T_insrep3	0.150827
xylB8TA_insrep3	0.109469
xylB8TAA_insrep3	0.0409212
xylB1T_delrep3	0.0285246
xylB12TT_delrep3	0.132111
xylB13TTC_delrep3	0.496183
xylB2T_delrep3	0.0293676
xylB23TC_delrep3	0.137181
xylB24TCA_delrep3	0.150299
xylB3C_delrep3	0.100527
xylB34CA_delrep3	0.0514977
xylB35CAG_delrep3	0.381999
xylB4A_delrep3	0.124492
xylB45AG_delrep3	0.270957
xylB46AGG_delrep3	0.232948
xylB5G_delrep3	0.330461
xylB56GG_delrep3	0.136438
xylB57GGT_delrep3	0.133725
xylB6G_delrep3	0.32229
xylB67GT_delrep3	0.153058
xylB68GTA_delrep3	0.0130951
xylB7T_delrep3	0.0153999
xylB78TA_delrep3	0.014036
xylB79TAA_delrep3	2.24942e-05
xylB8A_delrep3	0.00863791
xylB89AA_delrep3	0.00138112
xylB810AAC_delrep3	0

## Sheet: Fig.3e-g
Batch	efficiency
lacZRTT8rep1	0.145147
lacZRTT9rep1	0.116692
lacZRTT10rep1	0.13
lacZRTT11rep1	0.133576
lacZRTT12rep1	0.207955
lacZRTT13rep1	0.263615
lacZRTT14rep1	0.216622
lacZRTT15rep1	0.330596
lacZRTT16rep1	0.161237
lacZRTT17rep1	0.146403
lacZRTT18rep1	0.122178
lacZRTT19rep1	0.217805
lacZRTT20rep1	0.213241
lacZRTT21rep1	0.26068
lacZRTT22rep1	0.232849
lacZRTT23rep1	0.265687
lacZRTT24rep1	0.318999
lacZRTT25rep1	0.206384
lacZRTT26rep1	0.190887
lacZRTT27rep1	0.22303
lacZRTT28rep1	0.177051
lacZRTT29rep1	0.161205
lacZRTT30rep1	0.1778
lacZRTT31rep1	0.218306
rpoBRTT8rep1	0.220382
rpoBRTT9rep1	0.297361
rpoBRTT10rep1	0.213229
rpoBRTT11rep1	0.22473
rpoBRTT12rep1	0.183624
rpoBRTT13rep1	0.193283
rpoBRTT14rep1	0.226141
rpoBRTT15rep1	0.180152
rpoBRTT16rep1	0.208982
rpoBRTT17rep1	0.172079
rpoBRTT18rep1	0.135061
rpoBRTT19rep1	0.076746
rpoBRTT20rep1	0.046333
rpoBRTT21rep1	0.078468
rpoBRTT22rep1	0.04734
rpoBRTT23rep1	0.026171
rpoBRTT24rep1	0.037624
rpoBRTT25rep1	0.046104
rpoBRTT26rep1	0.021816
rpoBRTT27rep1	0.081243
rpoBRTT28rep1	0.043729
rpoBRTT29rep1	0.123858
rpoBRTT30rep1	0.122504
rpoBRTT31rep1	0.062041
xylBRTT8rep1	0.465762
xylBRTT9rep1	0.524435
xylBRTT10rep1	0.504366
xylBRTT11rep1	0.746884
xylBRTT12rep1	0.650748
xylBRTT13rep1	0.478491
xylBRTT14rep1	0.30185
xylBRTT15rep1	0.576867
xylBRTT16rep1	0.504355
xylBRTT17rep1	0.774485
xylBRTT18rep1	0.77336
xylBRTT19rep1	0.761312
xylBRTT20rep1	0.543036
xylBRTT21rep1	0.592432
xylBRTT22rep1	0.614411
xylBRTT23rep1	0.699536
xylBRTT24rep1	0.683943
xylBRTT25rep1	0.720942
xylBRTT26rep1	0.719812
xylBRTT27rep1	0.737134
xylBRTT28rep1	0.685536
xylBRTT29rep1	0.764631
xylBRTT30rep1	0.783643
xylBRTT31rep1	0.648523
lacZRTT8rep2	0.146053
lacZRTT9rep2	0.13577
lacZRTT10rep2	0.120943
lacZRTT11rep2	0.133437
lacZRTT12rep2	0.205497
lacZRTT13rep2	0.28144
lacZRTT14rep2	0.255145
lacZRTT15rep2	0.359286
lacZRTT16rep2	0.136321
lacZRTT17rep2	0.204793
lacZRTT18rep2	0.13637
lacZRTT19rep2	0.21179
lacZRTT20rep2	0.23094
lacZRTT21rep2	0.251301
lacZRTT22rep2	0.260992
lacZRTT23rep2	0.279157
lacZRTT24rep2	0.29222
lacZRTT25rep2	0.228706
lacZRTT26rep2	0.192407
lacZRTT27rep2	0.204415
lacZRTT28rep2	0.178532
lacZRTT29rep2	0.18446
lacZRTT30rep2	0.2008
lacZRTT31rep2	0.221161
rpoBRTT8rep2	0.212014
rpoBRTT9rep2	0.289244
rpoBRTT10rep2	0.251126
rpoBRTT11rep2	0.240706
rpoBRTT12rep2	0.21723
rpoBRTT13rep2	0.204355
rpoBRTT14rep2	0.240016
rpoBRTT15rep2	0.219475
rpoBRTT16rep2	0.244596
rpoBRTT17rep2	0.204202
rpoBRTT18rep2	0.163785
rpoBRTT19rep2	0.130898
rpoBRTT20rep2	0.044831
rpoBRTT21rep2	0.172534
rpoBRTT22rep2	0.043917
rpoBRTT23rep2	0.035294
rpoBRTT24rep2	0.042863
rpoBRTT25rep2	0.050207
rpoBRTT26rep2	0.01598
rpoBRTT27rep2	0.091867
rpoBRTT28rep2	0.030771
rpoBRTT29rep2	0.105762
rpoBRTT30rep2	0.123366
rpoBRTT31rep2	0.04574
xylBRTT8rep2	0.492951
xylBRTT9rep2	0.547942
xylBRTT10rep2	0.507948
xylBRTT11rep2	0.767444
xylBRTT12rep2	0.672711
xylBRTT13rep2	0.506134
xylBRTT14rep2	0.304731
xylBRTT15rep2	0.605037
xylBRTT16rep2	0.522714
xylBRTT17rep2	0.796447
xylBRTT18rep2	0.794253
xylBRTT19rep2	0.775572
xylBRTT20rep2	0.55107
xylBRTT21rep2	0.59912
xylBRTT22rep2	0.621424
xylBRTT23rep2	0.720245
xylBRTT24rep2	0.706984
xylBRTT25rep2	0.741888
xylBRTT26rep2	0.742371
xylBRTT27rep2	0.757859
xylBRTT28rep2	0.700472
xylBRTT29rep2	0.787879
xylBRTT30rep2	0.808998
xylBRTT31rep2	0.657774
lacZRTT8rep3	0.140688
lacZRTT9rep3	0.124016
lacZRTT10rep3	0.125682
lacZRTT11rep3	0.139957
lacZRTT12rep3	0.204273
lacZRTT13rep3	0.259767
lacZRTT14rep3	0.250075
lacZRTT15rep3	0.377913
lacZRTT16rep3	0.15882
lacZRTT17rep3	0.201615
lacZRTT18rep3	0.137977
lacZRTT19rep3	0.2273
lacZRTT20rep3	0.253365
lacZRTT21rep3	0.251345
lacZRTT22rep3	0.27231
lacZRTT23rep3	0.281422
lacZRTT24rep3	0.311313
lacZRTT25rep3	0.247826
lacZRTT26rep3	0.188417
lacZRTT27rep3	0.206232
lacZRTT28rep3	0.187098
lacZRTT29rep3	0.176118
lacZRTT30rep3	0.2058
lacZRTT31rep3	0.233919
rpoBRTT8rep3	0.172034
rpoBRTT9rep3	0.27613
rpoBRTT10rep3	0.236498
rpoBRTT11rep3	0.241851
rpoBRTT12rep3	0.218597
rpoBRTT13rep3	0.221157
rpoBRTT14rep3	0.238976
rpoBRTT15rep3	0.196038
rpoBRTT16rep3	0.23451
rpoBRTT17rep3	0.210324
rpoBRTT18rep3	0.112988
rpoBRTT19rep3	0.095743
rpoBRTT20rep3	0.04672
rpoBRTT21rep3	0.098766
rpoBRTT22rep3	0.057376
rpoBRTT23rep3	0.027433
rpoBRTT24rep3	0.04597
rpoBRTT25rep3	0.047721
rpoBRTT26rep3	0.02071
rpoBRTT27rep3	0.082892
rpoBRTT28rep3	0.030846
rpoBRTT29rep3	0.103172
rpoBRTT30rep3	0.126723
rpoBRTT31rep3	0.055427
xylBRTT8rep3	0.508687
xylBRTT9rep3	0.563889
xylBRTT10rep3	0.524462
xylBRTT11rep3	0.761801
xylBRTT12rep3	0.677493
xylBRTT13rep3	0.502297
xylBRTT14rep3	0.324004
xylBRTT15rep3	0.611902
xylBRTT16rep3	0.543997
xylBRTT17rep3	0.792296
xylBRTT18rep3	0.792394
xylBRTT19rep3	0.772927
xylBRTT20rep3	0.552962
xylBRTT21rep3	0.614764
xylBRTT22rep3	0.621602
xylBRTT23rep3	0.729753
xylBRTT24rep3	0.706108
xylBRTT25rep3	0.743826
xylBRTT26rep3	0.741188
xylBRTT27rep3	0.759483
xylBRTT28rep3	0.707346
xylBRTT29rep3	0.796195
xylBRTT30rep3	0.811323
xylBRTT31rep3	0.667292

## Sheet: Fig.3h
Batch	efficiency
MG1655PE2lacZWTmutrep1	0.539699
MG1655PE2lacZWTmutrep2	0.535914
MG1655PE2lacZWTmutrep3	0.53693
MG1655PE2galKWTmutrep1	0.173796
MG1655PE2galKWTmutrep2	0.181268
MG1655PE2galKWTmutrep3	0.178527
MG1655PE2ptaWTmutrep1	0.771432
MG1655PE2ptaWTmutrep2	0.72916
MG1655PE2ptaWTmutrep3	0.779454
MG1655PE2xylBWTmutrep1	0.444009
MG1655PE2xylBWTmutrep2	0.446809
MG1655PE2xylBWTmutrep3	0.436322
MG1655PE2adhEWTmutrep1	0.23775
MG1655PE2adhEWTmutrep2	0.244253
MG1655PE2adhEWTmutrep3	0.241513
MG1655PE3lacZWTmutrep1	0.51826
MG1655PE3lacZWTmutrep2	0.561438
MG1655PE3lacZWTmutrep3	0.548583
MG1655PE3galKWTmutrep1	0.383298
MG1655PE3galKWTmutrep2	0.389506
MG1655PE3galKWTmutrep3	0.399195
MG1655PE3ptaWTmutrep1	0.898289
MG1655PE3ptaWTmutrep2	0.898504
MG1655PE3ptaWTmutrep3	0.904787
MG1655PE3xylBWTmutrep1	0.751024
MG1655PE3xylBWTmutrep2	0.749008
MG1655PE3xylBWTmutrep3	0.771614
MG1655PE3adhEWTmutrep1	0.124976
MG1655PE3adhEWTmutrep2	0.0128243
MG1655PE3adhEWTmutrep3	0.0187021
MG1655PE2lacZWTInsrep1	0.189213
MG1655PE2lacZWTInsrep2	0.180452
MG1655PE2lacZWTInsrep3	0.205245
MG1655PE2galKWTInsrep1	0.0270746
MG1655PE2galKWTInsrep2	0.0245501
MG1655PE2galKWTInsrep3	0.0251031
MG1655PE2ptaWTInsrep1	0.103283
MG1655PE2ptaWTInsrep2	0.0984128
MG1655PE2ptaWTInsrep3	0.094404
MG1655PE2xylBWTInsrep1	0.144738
MG1655PE2xylBWTInsrep2	0.154113
MG1655PE2xylBWTInsrep3	0.140042
MG1655PE2adhEWTInsrep1	0.0140054
MG1655PE2adhEWTInsrep2	0.0267815
MG1655PE2adhEWTInsrep3	0.0267165
MG1655PE3lacZWTInsrep1	0.235415
MG1655PE3lacZWTInsrep2	0.189876
MG1655PE3lacZWTInsrep3	0.224884
MG1655PE3galKWTInsrep1	0.113715
MG1655PE3galKWTInsrep2	0.118277
MG1655PE3galKWTInsrep3	0.125858
MG1655PE3ptaWTInsrep1	0.227716
MG1655PE3ptaWTInsrep2	0.263267
MG1655PE3ptaWTInsrep3	0.217775
MG1655PE3xylBWTInsrep1	0.578937
MG1655PE3xylBWTInsrep2	0.563817
MG1655PE3xylBWTInsrep3	0.580434
MG1655PE3adhEWTInsrep1	0.0843145
MG1655PE3adhEWTInsrep2	0.159516
MG1655PE3adhEWTInsrep3	0.106514
MG1655PE2lacZWTDelrep1	0.010603
MG1655PE2lacZWTDelrep2	0.00947464
MG1655PE2lacZWTDelrep3	0.006599
MG1655PE2galKWTDelrep1	0.0680441
MG1655PE2galKWTDelrep2	0.0739833
MG1655PE2galKWTDelrep3	0.074212
MG1655PE2ptaWTDelrep1	0.825462
MG1655PE2ptaWTDelrep2	0.819314
MG1655PE2ptaWTDelrep3	0.826843
MG1655PE2xylBWTDelrep1	0.134069
MG1655PE2xylBWTDelrep2	0.137032
MG1655PE2xylBWTDelrep3	0.130472
MG1655PE2adhEWTDelrep1	0.0450547
MG1655PE2adhEWTDelrep2	0.0905453
MG1655PE2adhEWTDelrep3	0.0779436
MG1655PE3lacZWTDelrep1	0.00394724
MG1655PE3lacZWTDelrep2	0.00776095
MG1655PE3lacZWTDelrep3	0.00847913
MG1655PE3galKWTDelrep1	0.246122
MG1655PE3galKWTDelrep2	0.255177
MG1655PE3galKWTDelrep3	0.250999
MG1655PE3ptaWTDelrep1	0.806798
MG1655PE3ptaWTDelrep2	0.821521
MG1655PE3ptaWTDelrep3	0.793478
MG1655PE3xylBWTDelrep1	0.123312
MG1655PE3xylBWTDelrep2	0.170783
MG1655PE3xylBWTDelrep3	0.173746
MG1655PE3adhEWTDelrep1	0.00838893
MG1655PE3adhEWTDelrep2	0.0187467
MG1655PE3adhEWTDelrep3	0.0198788

## Sheet: Fig.4a
Batch	efficiency
BW25113galKWTPE2mutrep1	0.0598574
BW25113galKWTPE2Insrep1	0.0153209
BW25113galKWTPE2Delrep1	0.0357202
BW25113ptaWTPE2mutrep1	0.898266
BW25113ptaWTPE2Insrep1	0.0561914
BW25113ptaWTPE2Delrep1	0.828575
BW25113xylBWTPE2mutrep1	0.463567
BW25113xylBWTPE2Insrep1	0.133446
BW25113xylBWTPE2Delrep1	0.0706601
BW25113adhEWTPE2mutrep1	0.1357
BW25113adhEWTPE2Insrep1	0.00975187
BW25113adhEWTPE2Delrep1	0.0434953
BW25113galKWTPE2mutrep2	0.061268
BW25113galKWTPE2Insrep2	0.00514545
BW25113galKWTPE2Delrep2	0.0341006
BW25113ptaWTPE2mutrep2	0.884776
BW25113ptaWTPE2Insrep2	0.0616519
BW25113ptaWTPE2Delrep2	0.814206
BW25113xylBWTPE2mutrep2	0.468366
BW25113xylBWTPE2Insrep2	0.13389
BW25113xylBWTPE2Delrep2	0.0626797
BW25113adhEWTPE2mutrep2	0.234626
BW25113adhEWTPE2Insrep2	0.0222432
BW25113adhEWTPE2Delrep2	0.0926616
BW25113galKWTPE2mutrep3	0.0604277
BW25113galKWTPE2Insrep3	0.00848572
BW25113galKWTPE2Delrep3	0.0363649
BW25113ptaWTPE2mutrep3	0.899484
BW25113ptaWTPE2Insrep3	0.0551502
BW25113ptaWTPE2Delrep3	0.810229
BW25113xylBWTPE2mutrep3	0.467147
BW25113xylBWTPE2Insrep3	0.142114
BW25113xylBWTPE2Delrep3	0.0647796
BW25113adhEWTPE2mutrep3	0.225309
BW25113adhEWTPE2Insrep3	0.0223608
BW25113adhEWTPE2Delrep3	0.0826619

[truncated: 9 more sheets: Fig.4b, Fig.4c, SFig.2, SFig.4, SFig.6, SFig.8, SFig.9, SFig.10, ResponseFig.1]
